# Supplementary material for: Construction and Application of Indirect Competitive Enzyme-Linked Immunosorbent Assay for Acetamiprid in Traditional Chinese Medicine
Source: Toxics. 2025 Nov 15;13(11):982. doi: 10.3390/toxics13110982 (PMC12655919; doi:10.3390/toxics13110982)
Supplement: Supplementary file 1 [file toxics-13-00982-s001.zip]

Archive with 1 entries (1 files):
- toxics-3962956-supplementary.pdf
